# Supplementary material for: Chitosan Oligosaccharide Supplementation Affects Immunity Markers in Ewes and Lambs during Gestation and Lactation
Source: Animals (Basel). 2022 Sep 28;12(19):2609. doi: 10.3390/ani12192609 (PMC9558557; doi:10.3390/ani12192609)
Supplement: Supplementary file 1 [file animals-12-02609-s001.zip]

Archive with 1 entries (1 files):
- animals-1874335-supplementary.pdf
